# Supplementary material for: Chromatin dynamics enable transcriptional rhythms in the cnidarian Nematostella vectensis
Source: PLoS Genet. 2019 Nov 6;15(11):e1008397. doi: 10.1371/journal.pgen.1008397 (PMC6834241; doi:10.1371/journal.pgen.1008397)
Supplement: S1 Table — P-value < 0.01 for all results. (XLSX) [file pgen.1008397.s004.xlsx]

## Sheet: Supplementary Table 1
S1 Table: Correlation between ATAC-seq biological replicates
Sample	R2 of rep 1 vs rep 2
DD_CT13	0.98
DD_CT21	0.95
DD_CT37	0.96
DD_CT45	0.95
LD_CT13	0.99
LD_CT21	0.94
LD_CT29	0.97
LD_CT37	0.96
LD_CT45	0.97
* P-value < 0.01 for all results
