# Supplementary material for: Chromatin dynamics enable transcriptional rhythms in the cnidarian Nematostella vectensis
Source: PLoS Genet. 2019 Nov 6;15(11):e1008397. doi: 10.1371/journal.pgen.1008397 (PMC6834241; doi:10.1371/journal.pgen.1008397)
Supplement: S2 Table — (XLSX) [file pgen.1008397.s005.xlsx]

## Sheet: Supplementary table 2
S2 Table: Pearson R2 correlation between expression and accessibility
CT	R2	P-value
CT13	0.884	0.047
CT21	0.68	0.049
CT29	0.931	0.022
CT37	0.098	0.438
CT45	0.925	0.024
total table correlation	0.343	<0.01
