# Supplementary material for: Chromatin dynamics enable transcriptional rhythms in the cnidarian Nematostella vectensis
Source: PLoS Genet. 2019 Nov 6;15(11):e1008397. doi: 10.1371/journal.pgen.1008397 (PMC6834241; doi:10.1371/journal.pgen.1008397)
Supplement: S3 Table — (XLSX) [file pgen.1008397.s006.xlsx]

## Sheet: Supplementary table 3
S3 Table: rhythmic genes with C/EBP motif in there promoter
ID	Gene annotation_deepseq	Supplemental annotation	Acropora annotation
60023	sp|P07814|SYEP_HUMAN Bifunctional aminoacyl-tRNA synthetase OS=Homo sapiens GN=EPRS PE=1 SV=5	N/A	lcl|SeqIndex3498 CDD=30790 ClusterMatch=P28668 DomainDesc=Threonyl-tRNA_synthetase_[Translation,_ribosomal_s... ; Score = 78.0 bits (164), Expect(3) = 1e-28; Identities = 29/31 (93%), Positives = 31/
140821	sp|Q8IZC6|CORA1_HUMAN Collagen alpha-1(XXVII) chain OS=Homo sapiens GN=COL27A1 PE=1 SV=1	N/A	?
243883	sp|Q9HAP2|MLXIP_HUMAN MLX-interacting protein OS=Homo sapiens GN=MLXIP PE=1 SV=2	N/A	?
182004	sp|A7RU46|NAPA_NEMVE Nck-associated protein 1 homolog OS=Nematostella vectensis GN=napA PE=3 SV=1	N/A	lcl|SeqIndex386 ClusterMatch=A7RU46 GOMatch=A2AS97 GOTerms=GO:0001701,GO:0001701,GO:0001756,GO:0001843,GO:0007354,GO:0007492,GO:0008078,GO:0010172,GO:0030027,GO:0030032,GO:0030032,GO:0030903,GO:003095
199749	sp|Q0EEE2|PTHD3_MOUSE Patched domain-containing protein 3 OS=Mus musculus GN=Ptchd3 PE=1 SV=1	N/A	lcl|SeqIndex39629 CDD=66176 DomainDesc=Patched_family._The_transmembrane_protein_Patched_... ; Score = 161 bits (347), Expect = 9e-40; Identities = 65/88 (73%), Positives = 73/88 (82%), Gaps = 0/88
240915	sp|Q9NQG7|HPS4_HUMAN Hermansky-Pudlak syndrome 4 protein OS=Homo sapiens GN=HPS4 PE=1 SV=2	N/A	?
235633	sp|Q15329|E2F5_HUMAN Transcription factor E2F5 OS=Homo sapiens GN=E2F5 PE=1 SV=1	N/A	?
237996	sp|Q28E02|SNX30_XENTR Sorting nexin-30 OS=Xenopus tropicalis GN=snx30 PE=2 SV=1	N/A	lcl|SeqIndex21862 ClusterMatch=XP_001641411 GOMatch=A7RG30 GOTerms=GO:0005515,GO:0005515,GO:0007154,GO:0035091 ; Score = 80.3 bits (169), Expect(2) = 2e-16; Identities = 34/48 (70%), Positives = 38/4
240215	sp|B1H2T2|CC058_XENTR UPF0672 protein C3orf58 homolog OS=Xenopus tropicalis PE=2 SV=1	sp|Q8NDZ4.1|DIA1_HUMAN RecName: Full=Deleted in autism protein 1; AltName: Full=Golgi Protein of 49 kDa; Short=GoPro49; AltName: Full=Hypoxia and AKT-induced stem cell factor; Short=HASF; Flags: Precursor	?
240958	No_hits_found	N/A	?
241935	sp|P42229|STA5A_HUMAN Signal transducer and activator of transcription 5A OS=Homo sapiens GN=STAT5A PE=1 SV=1	N/A	lcl|SeqIndex70856 GeneFamily=62528 NumReads=1 Source=E60BDOM01CXV6N; Score = 48.3 bits (99), Expect(2) = 8e-08; Identities = 20/25 (80%), Positives = 23/25 (92%), Gaps = 0/25 (0%); Frame = +2/-2; Sco
103929	sp|Q7RTR2|NLRC3_HUMAN Protein NLRC3 OS=Homo sapiens GN=NLRC3 PE=2 SV=2	N/A	?
160110	sp|O15516|CLOCK_HUMAN Circadian locomoter output cycles protein kaput OS=Homo sapiens GN=CLOCK PE=1 SV=1	N/A	lcl|SeqIndex10199 CDD=87531 ClusterMatch=Q6YGZ4 DomainDesc=PAS_fold._The_PAS_fold_corresponds_to_the_structur... ; Score = 72.5 bits (152), Expect(2) = 1e-24; Identities = 23/65 (35%), Positives = 44
238912	sp|A2AX52|CO6A4_MOUSE Collagen alpha-4(VI) chain OS=Mus musculus GN=Col6a4 PE=1 SV=2	Acropora homologs annotated as "coadhesin"	?
248060	No_hits_found	N/A	?
248136	No_hits_found	N/A	lcl|SeqIndex17791 ClusterMatch=XP_001623239 GeneCluster=13850 GeneFamily=60767 ; Score = 76.2 bits (160), Expect = 3e-14; Identities = 30/62 (48%), Positives = 39/62 (62%), Gaps = 0/62 (0%); Frame =
