# Supplementary material for: Chromatin dynamics enable transcriptional rhythms in the cnidarian Nematostella vectensis
Source: PLoS Genet. 2019 Nov 6;15(11):e1008397. doi: 10.1371/journal.pgen.1008397 (PMC6834241; doi:10.1371/journal.pgen.1008397)
Supplement: S4 Table — (XLSX) [file pgen.1008397.s007.xlsx]

## Sheet: Supllementary table 4
S4 Table: list of 139 accessible rhythmic genes
RNA -log2(fold-change)												Accessibility -log2(FPKM)					Cluster	Gene annotation_deepseq	Supplemental annotation	Acropora annotation	G-factor	chr	start	end	ID	strand
CT1	CT5	CT9	CT13	CT17	CT21	CT25	CT29	CT33	CT37	CT41	CT45	CT13	CT21	CT29	CT37	CT45
0.147964	-0.0856632	0.708668	0.537342	0.0389378	-1.30052	-1.64318	-0.661943	1.78335	0.381591	1.05132	-0.95787	1.93	0.84	0.45	0.96	0.94	Cluster_1	sp|P41341|ACTY_LIMPO Actin-11 OS=Limulus polyphemus PE=2 SV=1	N/A	?	0.5213	scaffold_1415	30245	30586	8520	-
-0.720549	0.240183	-0.063206	0.644702	-0.214901	-0.568854	-1.47902	-1.73185	0.594137	1.656	0.846961	0.796396	2.91	1.64	0.7	1.49	1.81	Cluster_1	sp|Q5REX3|ZFR_PONAB Zinc finger RNA-binding protein OS=Pongo abelii GN=ZFR PE=2 SV=1	N/A	lcl|SeqIndex9624 CDD=70976 ClusterMatch=Q6GPM1 DomainDesc=DZF._The_function_of_this_domain_is_unknown._It_is... ; Score = 70.3 bits (147), Expect = 2e-12; Identities = 26/33 (78%), Positives = 28/33	0.5155	scaffold_62	896587	903662	11096	+
-0.250805	-0.992548	-0.213451	0.91784	0.208115	0.160088	-0.357531	-1.41945	-0.853805	1.19533	2.10783	-0.50161	4.48	2.52	1.34	2.68	2.83	Cluster_1	sp|P07814|SYEP_HUMAN Bifunctional aminoacyl-tRNA synthetase OS=Homo sapiens GN=EPRS PE=1 SV=5	N/A	lcl|SeqIndex3498 CDD=30790 ClusterMatch=P28668 DomainDesc=Threonyl-tRNA_synthetase_[Translation,_ribosomal_s... ; Score = 78.0 bits (164), Expect(3) = 1e-28; Identities = 29/31 (93%), Positives = 31/	0.6676	scaffold_5	617560	636064	60023	-
0.179364	-0.825072	0.107618	1.47078	0.609836	-0.968563	-0.968563	-0.753327	-0.753327	1.32729	1.47078	-0.896818	3.49	1.96	0.84	1.67	2.17	Cluster_1	sp|Q61655|DD19A_MOUSE ATP-dependent RNA helicase DDX19A OS=Mus musculus GN=Ddx19a PE=2 SV=2	N/A	lcl|SeqIndex9018 CDD=83336 ClusterMatch=Q61655 DomainDesc=ATP-dependent_RNA_helicase_RhlE... ; Score = 159 bits (342), Expect = 2e-39; Identities = 64/78 (82%), Positives = 73/78 (93%), Gaps = 0/78	0.6102	scaffold_20	184232	190639	89179	+
-0.338845	-1.0564	-0.338845	0.617893	1.28761	0.378709	-1.43909	-1.43909	-0.338845	1.23977	0.139524	1.28761	6.05	3.17	1.35	2.9	3.5	Cluster_1	sp|A2BH40|ARI1A_MOUSE AT-rich interactive domain-containing protein 1A OS=Mus musculus GN=Arid1a PE=1 SV=1	N/A	lcl|SeqIndex1174 ClusterMatch=O14497 GOMatch=A7T009 GOTerms=GO:0005488,GO:0005488 ; Score = 167 bits (360), Expect(2) = 3e-50; Identities = 64/83 (77%), Positives = 70/83 (84%), Gaps = 0/83 (0%); Fr	0.7198	scaffold_486	17543	20115	139771	+
-0.440385	-0.963419	-0.997959	0.432983	0.506998	0.511932	-0.943682	-1.20026	-0.43545	2.17479	0.738909	0.615552	3.9	1.37	0.58	1.11	1.52	Cluster_1	sp|Q8IZC6|CORA1_HUMAN Collagen alpha-1(XXVII) chain OS=Homo sapiens GN=COL27A1 PE=1 SV=1	N/A	?	0.6518	scaffold_544	35865	38556	140821	-
-0.199212	-1.37193	0.838195	1.96581	-0.289422	-0.785573	-0.650259	-1.19151	-0.424736	1.15393	0.477358	0.477358	8.65	3.76	2.08	4.46	3.89	Cluster_1	sp|Q86TI4|WDR86_HUMAN WD repeat-containing protein 86 OS=Homo sapiens GN=WDR86 PE=2 SV=3	N/A	lcl|SeqIndex8714 CDD=32473 ClusterMatch=Q5XX13 DomainDesc=FOG:_WD40_repeat_[General_function_prediction_only... ; Score = 42.3 bits (86), Expect = 5e-04; Identities = 16/55 (29%), Positives = 29/55 (	0.5391	scaffold_3	1926292	1933331	158359	+
-0.482899	-1.22582	-1.07724	1.00294	1.00294	0.408607	-1.3744	-0.928651	0.260022	-0.0371461	1.4487	1.00294	8.76	3.08	1.7	3.23	3.18	Cluster_1	sp|Q9CQN1|TRAP1_MOUSE Heat shock protein 75 kDa, mitochondrial OS=Mus musculus GN=Trap1 PE=1 SV=1	N/A	lcl|SeqIndex10969 CDD=30674 ClusterMatch=Q86L04 DomainDesc=Molecular_chaperone,_HSP90_family_[Posttranslation... ; Score = 263 bits (569), Expect(4) = 4e-118; Identities = 112/162 (69%), Positives =	0.7735	scaffold_27	207341	216704	162107	+
-0.150955	0.211338	-0.513248	0.452866	1.05669	-1.3586	-0.875541	-0.513248	0.452866	2.0228	0.573631	-1.3586	1.84	0.97	0.51	0.97	1.09	Cluster_1	sp|Q7T2V3|M3K10_XENLA Mitogen-activated protein kinase kinase kinase 10 OS=Xenopus laevis GN=map3k10 PE=1 SV=1	N/A	?	0.5105	scaffold_164	277915	282533	170998	-
0.0409396	-1.23638	0.0409396	0.581343	1.02349	-0.155571	-0.990739	-1.58027	-0.401208	1.90779	0.876108	-0.106443	3.55	1.86	0.99	2.12	2.09	Cluster_1	sp|Q27968|DNJC3_BOVIN DnaJ homolog subfamily C member 3 OS=Bos taurus GN=DNAJC3 PE=1 SV=1	N/A	lcl|SeqIndex5961 CDD=34866 ClusterMatch=Q13217 DomainDesc=Ribosome-associated_chaperone_zuotin_[Translation,... ; Score = 245 bits (530), Expect = 2e-65; Identities = 101/122 (82%), Positives = 114/	0.756	scaffold_304	143771	154154	174406	+
-1.17779	-0.952014	-0.319847	0.944488	0.312321	-1.49387	-0.139227	-0.590775	1.17026	1.07995	1.5315	-0.365001	4.71	2.05	0.87	1.86	2.26	Cluster_1	sp|Q8C2S5|FBXL5_MOUSE F-box/LRR-repeat protein 5 OS=Mus musculus GN=Fbxl5 PE=2 SV=2	N/A	?	0.5899	scaffold_23	367992	387605	180887	-
-0.497943	-0.638539	-0.0585815	0.714695	1.41767	-0.726411	-1.23607	-0.831858	0.433503	0.925588	1.64614	-1.1482	1.39	0.6	0.33	0.71	0.62	Cluster_1	sp|P13667|PDIA4_HUMAN Protein disulfide-isomerase A4 OS=Homo sapiens GN=PDIA4 PE=1 SV=2	N/A	lcl|SeqIndex2399 CDD=48547 ClusterMatch=P08003 DomainDesc=PDIa_family,_endoplasmic_reticulum_protein_38_(ERp... ; Score = 359 bits (778), Expect = 1e-99; Identities = 146/199 (73%), Positives = 166/	0.692	scaffold_293	80287	85506	193399	+
-0.110677	-0.630378	-0.226166	-0.110677	1.62166	0.293535	-1.32331	-1.55429	-0.572633	0.0625565	1.44842	1.10196	3.41	1.91	1.06	2.11	1.98	Cluster_1	sp|Q9C0C9|UBE2O_HUMAN Ubiquitin-conjugating enzyme E2 O OS=Homo sapiens GN=UBE2O PE=1 SV=3	N/A	lcl|SeqIndex45056 GeneFamily=73172 NumReads=1 Source=E60BDOM01C0ZG0; Score = 78.5 bits (165), Expect(2) = 5e-23; Identities = 30/45 (66%), Positives = 36/45 (80%), Gaps = 0/45 (0%); Frame = -3/-3; Sc	0.7436	scaffold_10	723062	736482	198482	-
-0.706747	-1.04599	-0.367508	0.424048	0.650207	1.21561	-1.15907	-1.38522	-0.593668	0.989446	1.55484	0.424048	4.57	1.99	1.06	2.25	2.23	Cluster_1	sp|Q4KLH6|QN1_RAT Protein QN1 homolog OS=Rattus norvegicus GN=Qn1 PE=1 SV=2	N/A	lcl|SeqIndex21263 ClusterMatch=XP_001638780 GeneCluster=16190 GeneFamily=3198 NumReads=2 ; Score = 28.6 bits (56), Expect(2) = 0.007; Identities = 11/12 (91%), Positives = 12/12 (100%), Gaps = 0/12 (	0.8648	scaffold_19	904869	924735	200090	-
-0.0947802	-0.301573	0.525599	1.45617	1.45617	-0.301573	-1.23214	-2.05932	-0.40497	0.21541	0.525599	0.21541	3.5	1.23	0.68	1.29	1.27	Cluster_1	sp|A2RT91|ANKAR_MOUSE Ankyrin and armadillo repeat-containing protein OS=Mus musculus GN=Ankar PE=2 SV=1	N/A	?	0.6047	scaffold_21	367776	370711	200360	+
-1.12238	-0.821409	0.984436	1.13492	0.307244	-0.369947	-0.445191	-1.04714	0.307244	2.11309	-0.21946	-0.821409	3	1.3	0.56	1.18	1.44	Cluster_1	No_hits_found	LEM superfamily	lcl|SeqIndex21154 CDD=47841 ClusterMatch=XP_001638261 DomainDesc=in_nuclear_membrane-associated_proteins;_LEM,_doma... ; Score = 191 bits (411), Expect(2) = 5e-58; Identities = 83/128 (64%), Positiv	0.7523	scaffold_23	395392	398022	200670	-
-0.296902	-1.22633	-0.606712	2.10413	0.709982	-0.0645439	-1.07143	-1.30379	0.63253	0.864888	-0.0645439	0.322719	1.41	0.74	0.41	0.87	0.76	Cluster_1	sp|Q866S3|AQP5_SHEEP Aquaporin-5 OS=Ovis aries GN=AQP5 PE=2 SV=1	N/A	?	0.6339	scaffold_75	35586	37888	206913	-
-0.540648	-0.207372	0.836893	0.348088	0.0370307	-1.02945	-0.451774	-1.16276	1.74785	1.74785	-1.00723	-0.318464	4.15	1.8	1	2.12	1.86	Cluster_1	No_hits_found	N/A	lcl|SeqIndex677 CDD=47576 ClusterMatch=ABV24984 DomainDesc=Beta/gamma_crystallins;_Beta/gamma_crystallins_... ; Score = 34.1 bits (68), Expect(3) = 2e-07; Identities = 13/17 (76%), Positives = 15/17	0.5537	scaffold_75	740996	746810	206996	+
-0.804595	-1.60919	0.43887	-0.073145	0.804595	0.58516	-0.365725	-1.68234	0.073145	0.87774	0.073145	1.68234	2.6	1.46	0.78	1.55	1.64	Cluster_1	No_hits_found	N/A	?	0.5515	scaffold_84	542647	553692	207789	+
-0.0878771	-1.04654	-0.950671	0.295587	0.583185	-0.279609	0.00798883	-1.90933	0.00798883	0.391453	1.15838	1.82944	1.55	0.67	0.36	0.76	0.76	Cluster_1	sp|Q9R279|CLCN3_CAVPO H(+)/Cl(-) exchange transporter 3 OS=Cavia porcellus GN=CLCN3 PE=2 SV=1	N/A	lcl|SeqIndex8278 CDD=73091 ClusterMatch=Q5RBK4 DomainDesc=This_cd_contains_two_tandem_repeats_of_the_cystath... ; Score = 116 bits (248), Expect = 3e-26; Identities = 62/76 (81%), Positives = 67/76	0.6305	scaffold_271	49930	60239	216752	-
-1.03183	-0.65775	-0.769973	-0.171451	0.875961	1.10041	-0.957011	-1.21886	-0.620343	0.838553	1.32485	1.28744	2.18	1.23	0.52	1.04	1.36	Cluster_1	sp|P30437|CP17A_ONCMY Steroid 17-alpha-hydroxylase/17,20 lyase OS=Oncorhynchus mykiss GN=cyp17a1 PE=2 SV=1	N/A	lcl|SeqIndex1790 CDD=32307 ClusterMatch=O73853 DomainDesc=Cytochrome_P450_[Secondary_metabolites_biosynthesi... ; Score = 39.1 bits (79), Expect(2) = 1e-08; Identities = 14/32 (43%), Positives = 24/3	0.7874	scaffold_135	85573	87779	230060	+
-1.57355	-0.592634	0.715248	1.69616	-1.00135	0.0613069	-0.347406	-0.183921	0.79699	0.715248	0.960476	-1.24657	6.35	3.33	1.77	3.8	3.74	Cluster_1	sp|Q5ZJ85|PRPF3_CHICK U4/U6 small nuclear ribonucleoprotein Prp3 OS=Gallus gallus GN=PRPF3 PE=2 SV=1	N/A	lcl|SeqIndex8133 CDD=71998 ClusterMatch=Q5R5F1 DomainDesc=pre-mRNA_processing_factor_3_(PRP3)._Pre-mRNA_proc... ; Score = 254 bits (549), Expect(2) = 9e-76; Identities = 103/127 (81%), Positives = 1	0.5945	scaffold_104	103017	113871	235197	+
-0.53342	-0.937697	-0.0617644	0.746788	1.82486	-1.67887	-1.20721	-0.263903	-0.0617644	0.612029	0.814168	0.746788	4.15	1.46	0.62	1.18	1.62	Cluster_1	sp|Q5RBH9|NRBP_PONAB Nuclear receptor-binding protein OS=Pongo abelii GN=NRBP1 PE=2 SV=1	N/A	lcl|SeqIndex15585 ClusterMatch=Q9UHY1 GOMatch=A7SJJ9 GOTerms=GO:0004672,GO:0004672,GO:0004672,GO:0005524,GO:0005524,GO:0006468,GO:0006468 ; Score = 72.1 bits (151), Expect = 4e-13; Identities = 29/36	0.5404	scaffold_7	350369	353654	237308	+
-1.63965	-0.687595	0.370244	0.687595	-0.26446	-1.3223	-0.052892	-0.793379	0.158676	1.74543	1.11073	0.687595	4.9	2.75	1.46	3.12	3.09	Cluster_1	sp|Q505D1|ANR28_MOUSE Serine/threonine-protein phosphatase 6 regulatory ankyrin repeat subunit A OS=Mus musculus GN=Ankrd28 PE=1 SV=1	N/A	lcl|SeqIndex7004 CDD=47577 ClusterMatch=Q3KP44 DomainDesc=ankyrin_repeats;_Ankyrin_repeats_are_about_33_amin... ; Score = 58.8 bits (122), Expect(2) = 1e-13; Identities = 31/87 (35%), Positives = 37/	0.536	scaffold_3	553088	560732	238038	-
-0.627148	-0.120605	0.313574	1.61611	0.0241211	-0.0482421	-0.337695	-2.43623	0.0964843	1.32666	0.241211	-0.0482421	3.26	1.71	0.94	1.79	1.76	Cluster_1	sp|Q5ZIC8|IPO13_CHICK Importin-13 OS=Gallus gallus GN=IPO13 PE=2	N/A	lcl|SeqIndex14871 ClusterMatch=Q9JM04 GOMatch=A7RKB0 GOTerms=GO:0005488,GO:0005488 ; Score = 100 bits (212), Expect = 2e-21; Identities = 40/51 (78%), Positives = 48/51 (94%), Gaps = 0/51 (0%); Fram	0.53	scaffold_9	1416741	1433212	238900	-
-0.361444	-0.571314	1.38748	1.24756	0.268168	-1.34084	-1.27088	-1.34084	-0.151573	0.547996	1.10765	0.478039	1.42	0.75	0.32	0.68	0.82	Cluster_1	No_hits_found	N/A	lcl|SeqIndex32262 GeneFamily=14214 NumReads=1 Source=E60BDOM02FY5H0; Score = 69.8 bits (146), Expect = 3e-12; Identities = 24/48 (50%), Positives = 32/48 (66%), Gaps = 0/48 (0%); Frame = -2/-1; Score	0.5673	scaffold_71	625101	630791	242764	+
-0.245208	-0.435046	-0.245208	0.98874	-0.150288	0.134469	-1.57407	-1.66899	1.2735	1.65317	0.0395496	0.229388	5.37	1.89	1.04	2.09	1.95	Cluster_1	No_hits_found	N/A	?	0.5153	scaffold_85	752069	760980	243339	-
-0.698557	0.295999	-0.13024	-0.414398	1.85887	-0.414398	-1.69311	-0.698557	-0.414398	1.0064	1.43263	-0.13024	2.08	0.91	0.39	0.83	1	Cluster_1	sp|Q8K284|TF3C1_MOUSE General transcription factor 3C polypeptide 1 OS=Mus musculus GN=Gtf3c1 PE=2 SV=2	N/A	?	0.5067	scaffold_100	147420	163728	243839	+
-2.14361	-0.27591	-0.0212238	0.742834	0.148567	-0.785281	-0.27591	-0.4457	0.997519	0.573043	1.84647	-0.360805	4.17	1.47	0.78	1.48	1.65	Cluster_1	sp|Q9HAP2|MLXIP_HUMAN MLX-interacting protein OS=Homo sapiens GN=MLXIP PE=1 SV=2	N/A	?	0.5727	scaffold_101	178237	191923	243883	+
-0.60186	-0.0994377	-0.664662	0.968209	0.52859	-0.476254	0.214576	-2.23473	-0.539057	1.21942	1.34503	0.340181	5.17	2.9	1.6	3.2	3	Cluster_1	sp|Q64028|PHC1_MOUSE Polyhomeotic-like protein 1 OS=Mus musculus GN=Phc1 PE=1 SV=2	N/A	lcl|SeqIndex12213 CDD=71090 ClusterMatch=Q8QHL5 DomainDesc=SAM_domain_(Sterile_alpha_motif).... ; Score = 235 bits (507), Expect = 5e-62; Identities = 96/103 (93%), Positives = 102/103 (99%), Gaps =	0.5752	scaffold_132	331514	343307	244731	-
-0.341954	-0.341954	0.830459	0.683908	-0.708333	0.0244253	-1.44109	-1.44109	0.757183	0.977011	1.70977	-0.708333	2.9	1.02	0.43	0.87	1.13	Cluster_1	sp|A1L2I9|T214B_XENLA Transmembrane protein 214-B OS=Xenopus laevis GN=tmem214-b PE=2 SV=1	N/A	lcl|SeqIndex93 ClusterMatch=A1L2I9 GeneCluster=75 GeneFamily=72588 GeneMatch=A1L2I9 ; Score = 192 bits (414), Expect(2) = 7e-61; Identities = 86/143 (60%), Positives = 107/143 (74%), Gaps = 0/143 (0	0.5329	scaffold_133	383684	396927	244785	-
-1.09333	-0.778813	-0.868676	-0.599087	0.703927	1.06338	-0.509224	-1.36292	0.0299544	0.703927	1.64749	1.06338	2.21	0.78	0.41	0.79	0.87	Cluster_1	sp|P35433|PUR1_RAT Amidophosphoribosyltransferase OS=Rattus norvegicus GN=Ppat PE=1 SV=1	Also referred to as ATase or glutamine phosphoribosylpyrophosphate amidotransferase (GPAT)	lcl|SeqIndex6535 CDD=82390 ClusterMatch=Q27601 DomainDesc=amidophosphoribosyltransferase... ; Score = 148 bits (318), Expect = 5e-36; Identities = 63/74 (85%), Positives = 65/74 (87%), Gaps = 0/74 (	0.7245	scaffold_705	14627	20789	248582	+
0.363773	0.363773	-0.27283	-0.727546	0.27283	2.36452	0.636603	-1.36415	-1.27321	-0.27283	-0.54566	0.454716	1.25	1.93	0.61	1.09	1.47	Cluster_2	sp|Q8VIJ8|NPRL3_MOUSE Nitrogen permease regulator 3-like protein OS=Mus musculus GN=Nprl3 PE=2 SV=1	N/A	lcl|SeqIndex12622 CDD=67292 ClusterMatch=Q8VIJ8 DomainDesc=Uncharacterised_protein_family_(UPF0171).... ; Score = 266 bits (576), Expect = 9e-72; Identities = 111/146 (76%), Positives = 127/146 (86%	0.5055	scaffold_34	882183	891931	93931	-
0.823844	-0.677846	-0.740416	1.01155	-0.052142	1.57469	-0.802987	-1.55383	-0.865557	-0.239853	0.135569	1.38698	3.27	4.82	1.23	2.45	3.29	Cluster_2	sp|Q8C0L8|COG5_MOUSE Conserved oligomeric Golgi complex subunit 5 OS=Mus musculus GN=Cog5 PE=2 SV=3	N/A	lcl|SeqIndex15726 ClusterMatch=Q9UP83 GeneCluster=12505 GeneFamily=16040 GeneMatch=Q9UP83 ; Score = 185 bits (399), Expect(2) = 1e-56; Identities = 80/89 (89%), Positives = 86/89 (96%), Gaps = 0/89	0.5059	scaffold_49	84631	116567	98402	-
-0.347882	-1.20735	-0.593445	-0.2251	0.388809	2.4761	0.634373	-0.2251	-1.45292	0.0204636	0.143245	0.388809	1.67	2.59	0.84	1.51	1.86	Cluster_2	sp|A7SGZ5|EIF3K_NEMVE Eukaryotic translation initiation factor 3 subunit K OS=Nematostella vectensis GN=v1g170558 PE=3 SV=1	N/A	?	0.5697	scaffold_751	6003	9239	143158	+
-0.666357	-1.01656	-1.07493	-0.316155	0.792819	1.78506	-0.841459	-1.13329	0.500984	0.0340475	0.559351	1.37649	3.52	5	1.62	2.84	3.51	Cluster_2	sp|Q921W4|QORL1_MOUSE Quinone oxidoreductase-like protein 1 OS=Mus musculus GN=Cryzl1 PE=2 SV=1	N/A	lcl|SeqIndex12994 CDD=31262 ClusterMatch=Q921W4 DomainDesc=Zn-dependent_alcohol_dehydrogenases,_class_III_[En... ; Score = 90.0 bits (190), Expect(4) = 4e-36; Identities = 38/63 (60%), Positives = 48	0.6041	scaffold_117	18691	25881	168923	+
-1.0585	-0.426561	-0.426561	-1.14276	1.40607	0.394964	-0.0473956	-1.64832	-0.173784	1.17436	0.816258	1.13223	4.65	6.6	1.69	2.96	3.98	Cluster_2	sp|Q0MQI5|NDUV1_GORGO NADH dehydrogenase [ubiquinone] flavoprotein 1, mitochondrial OS=Gorilla gorilla gorilla GN=NDUFV1 PE=2 SV=1	N/A	lcl|SeqIndex5777 CDD=81425 ClusterMatch=Q0MQI6 DomainDesc=electron_transport_complex_protein_RnfC... ; Score = 154 bits (330), Expect(2) = 1e-64; Identities = 61/70 (87%), Positives = 64/70 (91%), G	0.5395	scaffold_29	816227	829095	181539	+
0.779229	0.491514	-1.27588	-0.494939	0.286003	0.224349	-0.0428148	-1.6458	-1.41974	0.840882	0.840882	1.41631	2.13	3.03	0.96	1.68	2.25	Cluster_2	sp|A7RU46|NAPA_NEMVE Nck-associated protein 1 homolog OS=Nematostella vectensis GN=napA PE=3 SV=1	N/A	lcl|SeqIndex386 ClusterMatch=A7RU46 GOMatch=A2AS97 GOTerms=GO:0001701,GO:0001701,GO:0001756,GO:0001843,GO:0007354,GO:0007492,GO:0008078,GO:0010172,GO:0030027,GO:0030032,GO:0030032,GO:0030903,GO:003095	0.5172	scaffold_33	359614	383875	182004	-
-0.735256	0.0951508	-0.942858	-0.942858	1.34076	0.925558	1.34076	-1.15046	-1.25426	0.198952	1.13316	-0.00865008	3.4	5.14	1.67	2.82	3.48	Cluster_2	sp|Q54G14|Y0266_DICDI Uncharacterized protein DDB_G0290685 OS=Dictyostelium discoideum GN=DDB_G0290685 PE=2 SV=2	N/A	lcl|SeqIndex21364 ClusterMatch=XP_001639164 GeneCluster=16253 GeneFamily=49249 ; Score = 125 bits (267), Expect = 8e-29; Identities = 46/60 (76%), Positives = 56/60 (93%), Gaps = 0/60 (0%); Frame =	0.5093	scaffold_16	827511	859336	199622	-
-0.0583493	-0.548484	-0.548484	-1.03862	0.641843	2.60238	-0.618503	-0.268407	-0.478465	-0.758541	0.151708	0.92192	4.48	6.95	1.78	3.18	4.28	Cluster_2	sp|Q75WE7|VWA5A_RAT von Willebrand factor A domain-containing protein 5A OS=Rattus norvegicus GN=Vwa5a PE=2 SV=1	N/A	?	0.5201	scaffold_18	121982	124737	199885	+
-0.173917	-0.047432	-1.81823	1.28066	1.47039	1.09094	0.205539	-1.37553	-0.806344	-0.110675	0.0158107	0.268781	2.24	3.38	1.07	1.81	2.43	Cluster_2	sp|A7SCH8|KYNU_NEMVE Kynureninase OS=Nematostella vectensis GN=kynu PE=3 SV=1	N/A	lcl|SeqIndex7639 CDD=33635 ClusterMatch=Q54Q04 DomainDesc=Kynureninase_[Amino_acid_transport_and_metabolism]... ; Score = 116 bits (248), Expect(2) = 2e-39; Identities = 40/46 (86%), Positives = 43/	0.5259	scaffold_117	354745	364987	235255	-
0.270544	-1.12082	-0.811631	-1.43002	1.66191	0.734333	0.42514	-0.811631	-0.0386491	-0.811631	0.579737	1.35272	3.96	5.99	1.53	2.59	3.48	Cluster_2	sp|Q6UPR8|ERMP1_RAT Endoplasmic reticulum metallopeptidase 1 OS=Rattus norvegicus GN=Ermp1 PE=1 SV=1	N/A	0	0.5797	scaffold_6	2348035	2355072	238593	-
0.253131	-0.668988	-0.452019	0.361615	0.253131	1.82616	-0.289292	-2.13353	-0.614746	0.632827	-0.289292	1.12101	2.59	3.67	1.19	2.09	2.58	Cluster_2	sp|Q7SC45|BTN1_NEUCR Protein btn-1 OS=Neurospora crassa (strain ATCC 24698 / 74-OR23-1A / CBS 708.71 / DSM 1257 / FGSC 987) GN=btn-1 PE=3 SV=2	N/A	lcl|SeqIndex10334 CDD=66201 ClusterMatch=Q758C3 DomainDesc=CLN3_protein._This_is_a_family_of_proteins_from_th... ; Score = 79.9 bits (168), Expect(2) = 7e-22; Identities = 29/48 (60%), Positives = 35	0.5051	scaffold_9	922018	927668	238879	-
-0.166821	-1.11507	-0.482902	0.886784	1.62431	0.465342	0.781424	-1.74723	-0.798984	0.0439002	-0.588263	1.09751	2.72	4.01	1.3	2.59	3.19	Cluster_2	No_hits_found	N/A	lcl|SeqIndex20231 ClusterMatch=XP_001633768 GeneCluster=15400 GeneFamily=76279 ; Score = 122 bits (260), Expect(4) = 3e-64; Identities = 46/73 (63%), Positives = 60/73 (82%), Gaps = 0/73 (0%); Frame	0.5253	scaffold_67	200824	204986	242578	+
0.164716	-0.565762	-0.608732	0.0358077	0.0358077	0.078777	0.121746	-1.29624	-0.909517	-0.780609	2.18427	1.53973	1.29	1.9	0.6	1.2	1.61	Cluster_2	sp|Q9CXI3|MOXD1_MOUSE DBH-like monooxygenase protein 1 OS=Mus musculus GN=Moxd1 PE=1 SV=1	N/A	lcl|SeqIndex14074 CDD=66991 ClusterMatch=Q9CXI3 DomainDesc=DOMON_domain._The_DOMON_(named_after_dopamine_beta... ; Score = 51.0 bits (105), Expect(2) = 2e-15; Identities = 24/69 (34%), Positives = 37	0.5797	scaffold_188	319171	323650	245974	+
-0.222637	0.311692	-0.756967	-0.133582	-0.489802	1.46941	2.00374	0.400747	-1.11319	-1.11319	-0.935077	0.578857	2.06	3.41	3.4	2.06	3.4	Cluster_3	sp|Q5XHZ6|KLHL7_RAT Kelch-like protein 7 OS=Rattus norvegicus GN=Klhl7 PE=2 SV=1	N/A	?	0.5533	scaffold_4189	5708	6397	3693	-
1.99277	0.354878	-1.09583	0.214486	-0.300281	-0.393875	0.261283	0.63566	-1.18942	-1.42341	-0.253484	1.19722	1.99	3.29	3.47	1.63	3.05	Cluster_3	sp|Q2KHZ9|GCDH_BOVIN Glutaryl-CoA dehydrogenase, mitochondrial OS=Bos taurus GN=GCDH PE=2 SV=1	N/A	lcl|SeqIndex6735 CDD=29652 ClusterMatch=Q2KHZ9 DomainDesc=Putative_acyl-CoA_dehydrogenase_(ACAD)._Mitochondr... ; Score = 698 bits (1519), Expect(5) = 0.0; Identities = 287/320 (89%), Positives = 30	0.5277	scaffold_9	1541152	1550412	159736	+
1.44611	0.323248	-0.901691	-1.00377	-0.595456	-1.00377	0.425326	1.34403	0.221169	-1.00377	-0.697534	1.44611	2.56	4.24	4.67	2.59	4.6	Cluster_3	sp|A2TIL1|GSHR_CALJA Glutathione reductase, mitochondrial OS=Callithrix jacchus GN=GSR PE=2 SV=1	N/A	lcl|SeqIndex4204 CDD=81479 ClusterMatch=P47791 DomainDesc=soluble_pyridine_nucleotide_transhydrogenase... ; Score = 212 bits (458), Expect(4) = 4e-123; Identities = 87/114 (76%), Positives = 101/114	0.5693	scaffold_47	27732	33763	164144	-
0.397444	0.979069	0.630094	-0.998457	-1.34743	1.09539	1.21172	0.397444	-0.882132	-1.69641	0.397444	-0.184181	1.7	1.63	1.72	1.39	1.51	Cluster_3	sp|P12394|CP17A_CHICK Steroid 17-alpha-hydroxylase/17,20 lyase OS=Gallus gallus GN=CYP17A1 PE=2 SV=1	N/A	?	0.5669	scaffold_55	115849	120113	164939	-
0.664308	0.940928	-0.479894	-0.857104	-0.831957	-0.329011	2.42462	0.790044	-0.454747	-0.70622	-0.693646	-0.467321	1.6	1.63	1.63	1.6	1.63	Cluster_3	No_hits_found	N/A	lcl|SeqIndex18512 CDD=32020 ClusterMatch=XP_001626378 DomainDesc=Predicted_acyltransferases_[Lipid_metabolism]... ; Score = 251 bits (542), Expect = 8e-67; Identities = 96/155 (61%), Positives = 128	0.7128	scaffold_84	763381	764822	167250	+
0.825969	-0.161389	-0.094069	-0.298468	-0.326762	1.74698	0.0722794	0.13716	-1.40144	-1.16387	-0.985813	1.64942	1.54	2.55	2.51	1.52	1.98	Cluster_3	sp|O93400|ACTB_XENLA Actin, cytoplasmic 1 OS=Xenopus laevis GN=actb PE=2 SV=1	N/A	lcl|SeqIndex2697 CDD=34874 ClusterMatch=P12716 DomainDesc=Actin_and_related_proteins_[Cytoskeleton]... ; Score = 242 bits (523), Expect(3) = 3e-82; Identities = 102/103 (99%), Positives = 102/103 (9	0.5382	scaffold_129	571093	573751	169611	-
-0.352647	0.276399	-0.009531	-1.15325	-0.524205	1.30575	0.619515	0.676701	-1.49637	-1.03888	-0.123903	1.82042	2.05	3.08	3.07	2.05	3.08	Cluster_3	No_hits_found	N/A	lcl|SeqIndex20814 CDD=66254 ClusterMatch=XP_001636547 DomainDesc=3-oxo-5-alpha-steroid_4-dehydrogenase._This_family... ; Score = 94.1 bits (199), Expect(3) = 4e-51; Identities = 32/47 (68%), Positive	0.5194	scaffold_38	418705	419895	182482	-
0.381247	0.309763	-1.04843	-1.26288	-0.333591	1.95389	0.738666	1.09609	-0.833978	-0.405075	-1.11991	0.524215	1.06	1.59	1.56	1.04	1.23	Cluster_3	sp|Q5ZME8|SMU1_CHICK WD40 repeat-containing protein SMU1 OS=Gallus gallus GN=SMU1 PE=2 SV=1	N/A	lcl|SeqIndex8874 CDD=84748 ClusterMatch=Q5ZME8 DomainDesc=WD_domain,_G-beta_repeat.... ; Score = 780 bits (1698), Expect(2) = 0.0; Identities = 324/337 (96%), Positives = 334/337 (99%), Gaps = 0/337	0.5621	scaffold_71	827604	834295	185519	-
0.519656	-0.064957	-1.42905	-1.13675	0.42222	1.98119	-0.357263	0.909398	-0.844441	-1.03931	0.519656	0.519656	1.2	1.63	1.61	1.19	1.27	Cluster_3	sp|Q4R571|TSSC1_MACFA Protein TSSC1 OS=Macaca fascicularis GN=TSSC1 PE=2 SV=1	N/A	lcl|SeqIndex11821 CDD=32473 ClusterMatch=Q8K0G5 DomainDesc=FOG:_WD40_repeat_[General_function_prediction_only... ; Score = 172 bits (373), Expect(2) = 2e-73; Identities = 64/86 (74%), Positives = 78	0.5772	scaffold_73	733712	742882	185644	-
0.911084	1.5542	-0.660983	-0.303695	-0.232237	-1.23264	1.48274	0.696711	-0.803898	-1.51847	-0.0178644	0.125051	4.18	1.63	1.61	4.14	1.27	Cluster_3	sp|P61023|CHP1_RAT Calcium-binding protein p22 OS=Rattus norvegicus GN=Chp PE=1 SV=2	N/A	lcl|SeqIndex4770 CDD=28933 ClusterMatch=P61023 DomainDesc=EF-hand,_calcium_binding_motif;_A_diverse_superfam... ; Score = 133 bits (284), Expect(2) = 1e-36; Identities = 56/67 (83%), Positives = 60/	0.5277	scaffold_88	827994	835421	186732	-
0.272599	0.0734833	-0.950542	-1.03588	-0.523865	1.35351	1.32507	0.414825	-1.09277	-0.922097	-0.523865	1.60952	3.08	1.63	1.8	3.11	1.77	Cluster_3	sp|Q0EEE2|PTHD3_MOUSE Patched domain-containing protein 3 OS=Mus musculus GN=Ptchd3 PE=1 SV=1	N/A	lcl|SeqIndex39629 CDD=66176 DomainDesc=Patched_family._The_transmembrane_protein_Patched_... ; Score = 161 bits (347), Expect = 9e-40; Identities = 65/88 (73%), Positives = 73/88 (82%), Gaps = 0/88	0.7896	scaffold_17	437848	453549	199749	-
0.548251	1.60089	-0.609655	-1.18861	-0.0833342	0.969308	1.33773	0.653516	-0.399127	-1.39914	-0.872816	-0.557023	2.22	3.34	3.52	1.83	3.1	Cluster_3	sp|Q6PFY8|TRI45_MOUSE Tripartite motif-containing protein 45 OS=Mus musculus GN=Trim45 PE=2 SV=2	N/A	?	0.7347	scaffold_76	709583	713214	207086	-
1.48678	-0.862084	0.337337	-0.462277	-0.828767	1.05366	1.22024	1.15361	-1.41182	-0.845425	-0.562229	-0.279032	1.06	1.59	1.57	1.05	1.24	Cluster_3	sp|Q9D6P8|CALL3_MOUSE Calmodulin-like protein 3 OS=Mus musculus GN=Calml3 PE=2 SV=1	N/A	lcl|SeqIndex4868 CDD=84461 ClusterMatch=P69097 DomainDesc=EF_hand._The_EF-hands_can_be_divided_into_two_clas... ; Score = 152 bits (326), Expect(3) = 2e-52; Identities = 64/71 (90%), Positives = 68/	0.5057	scaffold_106	70	2065	209417	-
0.313525	0.384512	0.242538	-0.68029	-1.10621	1.66227	1.02339	1.44931	-0.964238	-0.822264	-1.1772	-0.325356	1.9	2.86	3.15	1.92	3.1	Cluster_3	sp|P97390|VPS45_MOUSE Vacuolar protein sorting-associated protein 45 OS=Mus musculus GN=Vps45 PE=1 SV=1	N/A	0	0.5353	scaffold_99	723431	749619	229729	+
0.45782	0.514457	-0.297347	-0.523897	-0.995875	0.722128	0.778765	2.11919	-0.599413	-1.6944	-0.561655	0.0802364	1.12	1.68	1.85	1.13	1.82	Cluster_3	No_hits_found	N/A	lcl|SeqIndex17878 CDD=69719 ClusterMatch=XP_001623650 DomainDesc=Cobalamin_biosynthesis_protein_CobT._This_family_c... ; Score = 119 bits (255), Expect(4) = 3e-38; Identities = 46/69 (66%), Positive	0.6615	scaffold_384	140309	142501	233699	+
1.34468	0.448225	-0.268935	-0.950238	-1.45225	0.268935	0.484083	1.77497	-0.842664	-0.842664	-0.699231	0.735089	0.85	1.4	1.38	0.84	1.09	Cluster_3	sp|P08962|CD63_HUMAN CD63 antigen OS=Homo sapiens GN=CD63 PE=1	N/A	?	0.7271	scaffold_464	103342	106859	233752	+
-0.0461467	0.364046	-0.169205	-1.48182	-1.15367	1.59463	0.487104	1.63565	0.548633	-1.13316	-0.497359	-0.148695	1.57	1.63	1.72	1.29	1.51	Cluster_3	sp|O96952|THIO_GEOCY Thioredoxin OS=Geodia cydonium GN=THIO PE=3	N/A	?	0.5094	scaffold_23	281829	286556	236543	+
0.862193	-1.24661	0.0713917	-0.126308	-0.719409	0.664492	0.862193	-0.192209	-0.917109	-1.37841	0.0713917	2.04839	1.22	1.63	1.63	1.22	1.63	Cluster_3	sp|Q3ZBY3|CALB2_BOVIN Calretinin OS=Bos taurus GN=CALB2 PE=2	N/A	?	0.5365	scaffold_25	1442303	1454056	236565	+
-0.127899	-0.383698	-1.06583	-1.23636	1.06583	0.383698	1.74796	0.639496	-1.23636	-0.213165	-0.724763	1.15109	1.53	2.3	2.43	1.26	2.14	Cluster_3	sp|O44252|ROST_DROME Protein rolling stone OS=Drosophila melanogaster GN=rost PE=2 SV=2	N/A	?	0.5435	scaffold_89	490178	493232	237009	+
-0.633648	0.500617	-1.22179	-0.717668	-0.17154	1.55086	1.42483	-0.759677	-0.339579	-1.01174	-0.0875204	1.46684	2.05	3.08	3.07	2.05	3.08	Cluster_3	sp|Q9NQG7|HPS4_HUMAN Hermansky-Pudlak syndrome 4 protein OS=Homo sapiens GN=HPS4 PE=1 SV=2	N/A	?	0.5705	scaffold_37	141825	156140	240915	-
1.06324	-0.291804	-0.761374	-1.06995	-0.439383	1.03641	1.46573	-0.30522	-0.976035	-1.20411	0.0167704	1.46573	1.39	2.3	2.42	1.14	2.13	Cluster_3	No_hits_found	sp|Q8R0W1.3|CIPC_MOUSE RecName: Full=CLOCK-interacting pacemaker (Note: e-value only 5e-5)	lcl|SeqIndex90172 GeneFamily=91930 NumReads=6 Source=contig11941; Score = 54.7 bits (113), Expect = 1e-07; Identities = 23/26 (88%), Positives = 26/26 (100%), Gaps = 0/26 (0%); Frame = +2/+1	0.9255	scaffold_142	403509	408197	245026	+
1.52773	0.589774	-0.689254	-0.34818	0.760311	1.27192	0.163431	-0.518717	-1.3714	-1.79775	0.333968	0.0781628	1.24	1.63	1.8	1.25	1.77	Cluster_3	sp|Q3TTY0|PLB1_MOUSE Phospholipase B1, membrane-associated OS=Mus musculus GN=Plb1 PE=2 SV=2	N/A	lcl|SeqIndex33241 GeneFamily=90968 NumReads=1 Source=E60BDOM02HGRSY; Score = 60.2 bits (125), Expect = 2e-09; Identities = 31/59 (52%), Positives = 38/59 (64%), Gaps = 0/59 (0%); Frame = +2/+2	0.5974	scaffold_156	84531	97326	245338	+
1.17172	0.186928	-0.524311	-0.743154	-0.579022	-0.524311	2.64891	0.241639	-0.360179	-0.797865	-0.524311	-0.196047	1.47	1.66	3.29	1.47	1.44	Cluster_3	No_hits_found	N/A	?	0.5496	scaffold_231	98172	99588	246648	-
-0.0546433	1.03822	0.273216	-1.20215	-0.32786	-0.382503	1.20215	1.91251	-0.0546433	-0.928935	0	-1.47537	1.16	1.19	2.09	1.28	1.31	Cluster_4	sp|Q9H2X6|HIPK2_HUMAN Homeodomain-interacting protein kinase 2 OS=Homo sapiens GN=HIPK2 PE=1 SV=2	N/A	lcl|SeqIndex8567 CDD=30861 ClusterMatch=Q5U4C9 DomainDesc=Serine/threonine_protein_kinase_[General_function_... ; Score = 64.3 bits (134), Expect(3) = 5e-19; Identities = 23/47 (48%), Positives = 31/	0.5364	scaffold_4	398859	401841	81131	-
-0.278254	0.319784	1.46602	-1.07564	-0.776619	-0.278254	1.61553	0.768313	0.917822	-1.12547	-1.17531	-0.377927	1.65	1.99	3.56	1.82	1.86	Cluster_4	sp|O15995|CCNE_HEMPU G1/S-specific cyclin-E OS=Hemicentrotus pulcherrimus GN=CYCE PE=2 SV=1	N/A	lcl|SeqIndex12833 CDD=47698 ClusterMatch=Q91780 DomainDesc=domain_present_in_cyclins,_TFIIB_and_Retinoblastom... ; Score = 86.3 bits (182), Expect = 2e-17; Identities = 35/38 (92%), Positives = 37/38	0.557	scaffold_245	117751	120099	128041	-
0.3921	1.34505	0.809017	-0.560852	-0.79909	-0.0248165	0.749457	1.46417	-0.85865	-1.69248	0.213422	-1.03733	1.75	1.79	3.14	1.93	1.97	Cluster_4	sp|Q95266|KCC2D_PIG Calcium/calmodulin-dependent protein kinase type II subunit delta OS=Sus scrofa GN=CAMK2D PE=2 SV=1	N/A	?	0.5353	scaffold_1	2048073	2055869	157808	+
-0.051797	0.776955	0.673361	-0.258985	-1.7093	-0.673361	0.984143	2.02008	-0.984143	-0.362579	-0.569767	0.155391	0.89	1	1.99	0.89	0.87	Cluster_4	sp|P53405|ISL1_DANRE Insulin gene enhancer protein isl-1 OS=Danio rerio GN=isl1 PE=2 SV=1	N/A	lcl|SeqIndex4347 ClusterMatch=P50211 GOMatch=A7RR95 GOTerms=GO:0003677,GO:0003677,GO:0003700,GO:0005634,GO:0006355,GO:0008270,GO:0043565,GO:0045449,GO:0003677,GO:0003677,GO:0005634,GO:0008270,GO:00468	0.5153	scaffold_24	1574423	1580305	161808	+
-0.217584	0.191095	0.00946017	-0.058653	-1.64796	-0.0359486	1.12198	1.82581	0.98575	-1.44362	0.00946017	-0.739785	1.24	1.27	2.23	1.37	1.4	Cluster_4	sp|A3KCL7|OXDD_PIG D-aspartate oxidase OS=Sus scrofa GN=DDO PE=2	N/A	lcl|SeqIndex3605 CDD=31009 ClusterMatch=P31228 DomainDesc=Glycine/D-amino_acid_oxidases_(deaminating)_[Amino... ; Score = 232 bits (502), Expect(5) = 8e-101; Identities = 94/135 (69%), Positives = 1	0.5035	scaffold_65	533574	539606	165808	+
1.45358	0.99696	0.175039	-0.646882	-0.829532	-1.28615	1.36226	0.540337	0.449012	0.0837142	-0.920856	-1.37748	1.67	2.01	3.59	1.83	1.88	Cluster_4	sp|Q9UJ83|HACL1_HUMAN 2-hydroxyacyl-CoA lyase 1 OS=Homo sapiens GN=HACL1 PE=1 SV=2	N/A	lcl|SeqIndex15309 CDD=48178 ClusterMatch=Q9QXE0 DomainDesc=Thiamine_pyrophosphate_(TPP)_family,_Acetohydroxya... ; Score = 93.2 bits (197), Expect = 2e-19; Identities = 50/62 (80%), Positives = 55/62	0.6114	scaffold_138	205271	212590	170004	+
1.75444	1.62986	1.00699	-0.695547	-1.04851	-0.695547	-0.674784	0.695547	-0.114194	-0.570971	-0.446396	-0.840885	0.98	1.11	1.94	0.86	0.65	Cluster_4	sp|Q03251|GRP8_ARATH Glycine-rich RNA-binding protein 8 OS=Arabidopsis thaliana GN=GRP8 PE=1 SV=1	N/A	lcl|SeqIndex5394 CDD=34080 ClusterMatch=Q03878 DomainDesc=Predicted_membrane_protein_[Function_unknown]... ; Score = 91.3 bits (193), Expect(2) = 6e-19; Identities = 39/64 (60%), Positives = 49/64 (7	0.58	scaffold_201	138385	143205	172093	-
1.62688	0.793402	1.40248	-0.520921	-0.969714	-0.649147	-0.520921	1.43454	-0.424751	-0.873544	-0.585034	-0.713261	1.76	1.97	3.46	1.53	1.16	Cluster_4	sp|Q9Z1N1|F16P2_RAT Fructose-1,6-bisphosphatase isozyme 2 OS=Rattus norvegicus GN=Fbp2 PE=2 SV=1	N/A	lcl|SeqIndex2222 CDD=84227 ClusterMatch=P00637 DomainDesc=bifunctional_inositol-1_monophosphatase/fructose-1... ; Score = 37.3 bits (75), Expect = 0.006; Identities = 14/28 (50%), Positives = 22/28 (	0.5784	scaffold_214	274449	279006	172491	+
0.573025	-0.0955042	0.955042	-1.24156	-0.573025	-1.05055	1.52807	1.81458	-0.382017	-0.859538	-0.477521	-0.191008	1.94	1.98	3.48	1.69	1.29	Cluster_4	sp|Q5FVI3|LRC57_RAT Leucine-rich repeat-containing protein 57 OS=Rattus norvegicus GN=Lrrc57 PE=2 SV=1	N/A	?	0.5284	scaffold_229	131045	133231	172905	-
0.825194	0.612241	-0.559003	-0.346049	0.399288	-0.665479	1.46405	1.67701	-0.0266192	-0.878433	-1.41082	-1.09139	1.11	1.24	2.18	1.1	1.08	Cluster_4	sp|Q13042|CDC16_HUMAN Cell division cycle protein 16 homolog OS=Homo sapiens GN=CDC16 PE=1 SV=2	N/A	?	0.5371	scaffold_30	390780	394730	181564	+
1.99194	0.227268	0.548117	-0.0133687	-0.735279	-1.61761	0.467905	1.35024	-0.173793	-0.494642	-0.815491	-0.735279	6.74	7.56	15.05	7.41	7.58	Cluster_4	sp|Q28FL7|KISHA_XENTR Protein kish-A OS=Xenopus tropicalis GN=tmem167a PE=3 SV=2	N/A	lcl|SeqIndex8196 CDD=83180 ClusterMatch=Q5R8D0 DomainDesc=dTDP-glucose_4,6_dehydratase,_NAD(P)-binding... ; Score = 138 bits (295), Expect = 2e-32; Identities = 68/77 (88%), Positives = 74/77 (96%),	0.516	scaffold_97	467076	469528	187198	+
-0.1507	0.474019	0.638419	-1.43302	-0.380859	-0.676779	0.572659	2.47969	0.276739	-0.775418	-0.446619	-0.578139	2.34	2.81	5.03	2.33	2.28	Cluster_4	No_hits_found	N/A	?	0.5768	scaffold_56	28175	35266	205039	+
-0.0422799	0.10268	0.428838	-0.295959	-0.477158	-0.0785197	0.754997	1.98715	1.1174	-1.81803	-0.839557	-0.839557	2.21	2.65	4.75	1.93	1.46	Cluster_4	No_hits_found	N/A	lcl|SeqIndex21661 ClusterMatch=XP_001640526 GOMatch=A7RIV0 GOTerms=GO:0016020,GO:0016020,GO:0016020,GO:0016021 ; Score = 171 bits (369), Expect(3) = 5e-57; Identities = 81/94 (86%), Positives = 87/9	0.5419	scaffold_7	350369	353654	231875	+
0.940852	0.0790028	0.251373	0.251373	-0.610476	0.423742	0.0790028	1.88889	0.682297	-1.12759	-1.29996	-1.55851	1.52	1.55	2.72	1.51	1.48	Cluster_4	sp|Q8N6S4|AN13C_HUMAN Ankyrin repeat domain-containing protein 13C OS=Homo sapiens GN=ANKRD13C PE=2 SV=2	N/A	lcl|SeqIndex12044 CDD=84449 ClusterMatch=Q8N6S4 DomainDesc=Ankyrin_repeat._There_is_no_clear_separation_betwe... ; Score = 83.1 bits (175), Expect = 2e-16; Identities = 31/45 (68%), Positives = 38/45	0.5207	scaffold_39	510428	520024	234558	+
0.669939	0.789928	-0.209981	-1.28988	-0.929915	-0.929915	0.269975	2.42978	-0.129988	-0.0899918	0.10999	-0.689937	2	2.25	4.47	1.75	1.33	Cluster_4	sp|Q15329|E2F5_HUMAN Transcription factor E2F5 OS=Homo sapiens GN=E2F5 PE=1 SV=1	N/A	?	0.5282	scaffold_187	313691	323821	235633	+
-0.0255427	1.09834	0.178799	-0.74074	-0.0255427	-0.945082	2.12005	1.20051	-0.229885	-0.996167	-0.791825	-0.842911	1.97	2.01	3.53	1.72	1.3	Cluster_4	sp|Q6GR34|CP52A_XENLA Uncharacterized protein C16orf52 homolog A OS=Xenopus laevis PE=2 SV=1	N/A	lcl|SeqIndex9646 ClusterMatch=Q6GR34 GeneCluster=7656 GeneFamily=18258 NumReads=11 ; Score = 45.5 bits (93), Expect(2) = 2e-12; Identities = 15/18 (83%), Positives = 18/18 (100%), Gaps = 0/18 (0%); F	0.5522	scaffold_191	192888	196247	235646	-
0.224787	0.952668	-1.23098	-0.331828	-0.117746	-0.631544	0.824219	2.27998	0.139154	-1.14534	-0.888443	-0.074929	1.93	2.17	3.81	1.93	1.89	Cluster_4	sp|P12815|PDCD6_MOUSE Programmed cell death protein 6 OS=Mus musculus GN=Pdcd6 PE=1 SV=2	N/A	lcl|SeqIndex2700 CDD=28933 ClusterMatch=P12815 DomainDesc=EF-hand,_calcium_binding_motif;_A_diverse_superfam... ; Score = 100 bits (213), Expect = 7e-22; Identities = 39/42 (92%), Positives = 42/42	0.5065	scaffold_25	1075056	1078825	236562	+
0.27	0.572804	-0.0328038	-0.275047	-0.0630842	0.0883178	1.39037	2.02626	-0.51729	-1.51654	-0.880655	-1.06234	1.96	2.2	4.38	2.15	2.2	Cluster_4	sp|Q6NZW8|AR8BA_DANRE ADP-ribosylation factor-like protein 8B-A OS=Danio rerio GN=arl8ba PE=2 SV=1	N/A	lcl|SeqIndex9839 CDD=47508 ClusterMatch=Q6NZW8 DomainDesc=ARF-like_small_GTPases;_ARF,_ADP-ribosylation_fact... ; Score = 233 bits (504), Expect = 1e-61; Identities = 96/102 (94%), Positives = 100/1	0.5589	scaffold_30	1034821	1038759	236613	+
0.699863	0.958274	-0.333781	-1.49663	-0.979809	0.312247	1.08748	1.6043	-0.721398	0.570658	-0.592192	-1.10901	1.51	1.7	2.98	1.66	1.7	Cluster_4	sp|Q28E02|SNX30_XENTR Sorting nexin-30 OS=Xenopus tropicalis GN=snx30 PE=2 SV=1	N/A	lcl|SeqIndex21862 ClusterMatch=XP_001641411 GOMatch=A7RG30 GOTerms=GO:0005515,GO:0005515,GO:0007154,GO:0035091 ; Score = 80.3 bits (169), Expect(2) = 2e-16; Identities = 34/48 (70%), Positives = 38/4	0.5248	scaffold_3	8384	24970	237996	+
0.690528	0.488968	0.376991	-0.518829	0.533759	-0.339665	1.16083	1.8103	-0.966739	-1.54902	-1.05632	-0.630806	1.89	2.13	3.73	2.08	2.13	Cluster_4	sp|P77475|YQAB_ECOLI Phosphatase YqaB OS=Escherichia coli (strain K12) GN=yqaB PE=1 SV=1	N/A	?	0.5084	scaffold_4	1751063	1755435	238249	+
0.136153	0.486261	0.0194504	-1.38098	-1.61439	-0.680765	0.252855	1.76999	1.30318	-0.797467	0.0194504	0.486261	2.99	3.35	5.89	2.98	2.92	Cluster_4	No_hits_found	N/A	lcl|SeqIndex21476 ClusterMatch=XP_001639648 GeneCluster=16337 GeneFamily=80559 ; Score = 114 bits (243), Expect(6) = 2e-83; Identities = 45/50 (90%), Positives = 48/50 (96%), Gaps = 0/50 (0%); Frame	0.5386	scaffold_12	197297	202276	239103	+
0.80425	1.74124	0.335755	-0.320138	-0.507537	-1.72562	0.80425	0.335755	0.523153	-1.06973	-1.25713	0.335755	2.1	2.52	4.52	2.09	2.05	Cluster_4	sp|B1H2T2|CC058_XENTR UPF0672 protein C3orf58 homolog OS=Xenopus tropicalis PE=2 SV=1	sp|Q8NDZ4.1|DIA1_HUMAN RecName: Full=Deleted in autism protein 1; AltName: Full=Golgi Protein of 49 kDa; Short=GoPro49; AltName: Full=Hypoxia and AKT-induced stem cell factor; Short=HASF; Flags: Precursor	?	0.6303	scaffold_26	336335	342102	240215	-
0.423662	0.305431	-0.167494	-0.995112	-1.7045	0.187199	1.13305	2.0789	-0.403956	0.0689682	-0.995112	0.0689682	2	2.24	3.94	2.2	2.25	Cluster_4	sp|Q6P7H4|NIPA_XENLA NIPA-like protein OS=Xenopus laevis GN=zc3hc1 PE=2 SV=1	N/A	lcl|SeqIndex10904 CDD=71404 ClusterMatch=Q80YV2 DomainDesc=C3HC_zinc_finger-like._This_zinc-finger_like_domai... ; Score = 181 bits (390), Expect(3) = 6e-67; Identities = 69/81 (85%), Positives = 76	0.6005	scaffold_32	575842	582870	240625	+
0.616704	0.191391	1.63746	-1.67999	-0.574173	0.276454	0.786829	1.21214	0.106328	-0.914423	-1.25467	-0.404048	3.09	3.47	6.91	3.09	3.02	Cluster_4	No_hits_found	N/A	?	0.5962	scaffold_37	865248	872881	240958	-
1.00325	0.489738	0.603851	-1.45019	-0.594342	0.660908	0.546795	1.34559	0.660908	-1.22197	-0.594342	-1.45019	1.66	1.7	2.98	1.66	1.62	Cluster_4	No_hits_found	N/A	lcl|SeqIndex20509 ClusterMatch=XP_001635015 GOMatch=A7S045 GOTerms=GO:0005515,GO:0005515,GO:0008270 ; Score = 197 bits (425), Expect = 2e-50; Identities = 78/84 (92%), Positives = 82/84 (97%), Gaps	0.5821	scaffold_53	694897	697370	241914	-
1.57487	0.520873	0.545385	-0.778246	-0.104175	-1.21946	0.61892	0.692455	0.594408	-0.0796629	-2.13864	-0.226733	1.3	1.46	2.91	1.14	0.86	Cluster_4	sp|P42229|STA5A_HUMAN Signal transducer and activator of transcription 5A OS=Homo sapiens GN=STAT5A PE=1 SV=1	N/A	lcl|SeqIndex70856 GeneFamily=62528 NumReads=1 Source=E60BDOM01CXV6N; Score = 48.3 bits (99), Expect(2) = 8e-08; Identities = 20/25 (80%), Positives = 23/25 (92%), Gaps = 0/25 (0%); Frame = +2/-2; Sco	0.5782	scaffold_53	1072069	1087423	241935	-
2.06492	-0.013322	0.945864	-1.4521	-1.05244	0.0666102	1.0258	0.306407	0.146542	-0.892576	-0.572847	-0.572847	1.35	1.51	3.01	1.18	0.89	Cluster_4	sp|A2BDB7|S7A6O_XENLA Probable RNA polymerase II nuclear localization protein SLC7A6OS OS=Xenopus laevis GN=slc7a6os PE=2	N/A	lcl|SeqIndex131 ClusterMatch=A2BDB7 GeneCluster=111 GeneFamily=36528 GeneMatch=A2BDB7 ; Score = 55.6 bits (115), Expect(4) = 2e-33; Identities = 22/41 (53%), Positives = 30/41 (73%), Gaps = 0/41 (0%)	0.5132	scaffold_53	1120880	1130129	241939	+
0.946535	1.10429	-0.552145	-0.315511	-0.946535	-0.394389	0.552145	2.20858	-0.394389	-0.315511	-0.631023	-1.26205	1.94	2.33	4.18	1.94	1.9	Cluster_4	No_hits_found	sp|Q6IP06.1|STK3_XENLA RecName: Full=Serine/threonine-protein kinase 3; Contains: RecName: Full=Serine/threonine-protein kinase 3 36kDa subunit; Short=MST2/N; Contains: RecName: Full=Serine/threonine-protein kinase 3 20kDa subunit; Short=MST2/C	?	0.6069	scaffold_54	252517	254271	241947	-
-0.459847	0.645289	-0.106504	-0.59517	-0.249345	-0.407221	1.13396	2.30675	-0.0839503	-1.70782	-0.497437	0.0213008	1.15	1.39	2.48	1.01	0.76	Cluster_4	sp|P82471|GNAQ_RAT Guanine nucleotide-binding protein G(q) subunit alpha OS=Rattus norvegicus GN=Gnaq PE=1 SV=2	N/A	lcl|SeqIndex5045 CDD=58038 ClusterMatch=P82471 DomainDesc=Arl3_subfamily.__Arl3_(Arf-like_3)_is_an_Arf_famil... ; Score = 697 bits (1516), Expect(2) = 0.0; Identities = 294/321 (91%), Positives = 30	0.5101	scaffold_71	80098	89806	242737	-
0.803847	0.803847	-0.617693	-0.211539	-1.63308	0.296154	1.00692	1.81923	-0.211539	-0.617693	-0.11	-1.32846	1.27	1.3	2.28	1.11	0.84	Cluster_4	sp|Q6AXK4|BABA1_DANRE BRISC and BRCA1-A complex member 1 OS=Danio rerio GN=babam1 PE=2 SV=2	N/A	lcl|SeqIndex9546 ClusterMatch=Q6DJG6 GeneCluster=7566 GeneFamily=63672 NumReads=73 ; Score = 192 bits (414), Expect(4) = 1e-91; Identities = 77/100 (77%), Positives = 86/100 (86%), Gaps = 0/100 (0%)	0.5651	scaffold_169	27979	34675	245600	-
-0.08593	0.355996	0.355996	-0.380547	-1.41171	-0.233239	0.650613	2.27101	0.0613786	-1.2644	-0.969782	0.650613	2.27	2.5	4.39	2.47	1.39	Cluster_4	No_hits_found	N/A	?	0.5869	scaffold_787	38250	42892	248620	+
0.162221	0.486664	0	-1.13555	-1.45999	0	-0.162221	1.13555	1.94666	0.648886	-1.29777	-0.324443	2.2	2.43	4.83	2.4	1.02	Cluster_5	sp|P98199|AT8B2_MOUSE Probable phospholipid-transporting ATPase ID OS=Mus musculus GN=Atp8b2 PE=2 SV=2	N/A	?	0.5281	scaffold_60	378798	398948	50157	+
0.14647	1.06714	0.81605	1.23454	-1.02529	-1.19269	-1.77857	-0.439411	1.23454	0.062773	0.313865	-0.439411	1.51	1.55	2.72	1.59	0.69	Cluster_5	sp|Q0V9K5|RFX3_XENTR Transcription factor RFX3 OS=Xenopus tropicalis GN=rfx3 PE=2 SV=2	N/A	lcl|SeqIndex4229 ClusterMatch=P48381 GOMatch=A7RX75 GOTerms=GO:0003677,GO:0003677,GO:0006355 ; Score = 401 bits (870), Expect(3) = 3e-133; Identities = 166/183 (90%), Positives = 175/183 (95%), Gaps	0.54	scaffold_43	647360	650810	96414	-
-0.361892	1.41379	1.25938	-1.05672	-0.651405	-0.0144757	-0.690007	1.79981	-0.11098	0.33294	-0.786512	-1.13393	1.89	1.91	3.41	2.1	0.91	Cluster_5	sp|Q7RTR2|NLRC3_HUMAN Protein NLRC3 OS=Homo sapiens GN=NLRC3 PE=2 SV=2	N/A	?	0.5306	scaffold_70	946474	947151	103929	+
0.0431436	0.338985	1.67027	0.191064	-1.06626	-1.65795	-0.6225	1.44839	0.560866	-0.252698	0.412946	-1.06626	1.44	1.58	3.15	1.57	0.66	Cluster_5	sp|Q3SYV5|TSN33_BOVIN Tetraspanin-33 OS=Bos taurus GN=TSPAN33 PE=2 SV=1	N/A	?	0.6497	scaffold_81	51177	55885	106390	-
-0.668661	1.41976	1.59249	-0.668661	-1.18684	-0.307505	0.399103	1.0429	0.760258	-0.386017	-0.79428	-1.20254	1.73	1.91	3.35	1.89	1.19	Cluster_5	sp|Q9Y5Z4|HEBP2_HUMAN Heme-binding protein 2 OS=Homo sapiens GN=HEBP2 PE=1 SV=1	SOUL family	lcl|SeqIndex16238 CDD=68407 ClusterMatch=Q9Y5Z4 DomainDesc=SOUL_heme-binding_protein._This_family_represents_... ; Score = 41.4 bits (84), Expect(3) = 4e-10; Identities = 14/16 (87%), Positives = 14/	0.8014	scaffold_127	33710	34550	114661	+
-0.442343	0.257628	1.8909	-0.792329	-0.792329	-1.60896	-0.675667	-0.150688	1.19092	1.01593	0.490952	-0.384012	1.37	1.4	2.46	1.44	0.81	Cluster_5	sp|O55012|PICA_RAT Phosphatidylinositol-binding clathrin assembly protein OS=Rattus norvegicus GN=Picalm PE=1 SV=1	N/A	lcl|SeqIndex10418 CDD=48657 ClusterMatch=Q7M6Y3 DomainDesc=VHS,_ENTH_and_ANTH_domain_superfamily;_composed_of... ; Score = 180 bits (387), Expect = 8e-45; Identities = 72/78 (92%), Positives = 74/78	0.504	scaffold_264	103210	106461	129323	-
0.517217	1.00883	1.13173	1.19318	-0.711813	-1.44923	0.517217	-0.15875	0.701571	-0.220201	-1.69504	-0.834716	2.18	2.21	3.95	2.43	1.05	Cluster_5	sp|A7S4N4|SERIC_NEMVE Probable serine incorporator OS=Nematostella vectensis GN=serinc PE=3 SV=1	N/A	lcl|SeqIndex211 CDD=66988 ClusterMatch=A4FUZ5 DomainDesc=Serine_incorporator_(Serinc)._This_is_a_family_of_... ; Score = 194 bits (418), Expect(3) = 3e-58; Identities = 79/114 (69%), Positives = 93/	0.616	scaffold_267	46653	52761	129568	+
-1.39365	0.787714	0.666528	-0.18178	-1.03009	-0.424154	0.666528	2.24196	0.424154	-0.666528	-0.666528	-0.424154	3.08	3.4	3.97	3.36	3.89	Cluster_5	sp|P17971|KCNAL_DROME Potassium voltage-gated channel protein Shal OS=Drosophila melanogaster GN=Shal PE=2 SV=1	N/A	?	0.512	scaffold_364	131299	139299	135889	+
-0.80155	-0.023575	0.165025	2.21605	-0.636525	-1.01372	-0.447925	0.23575	1.06087	0.730825	-0.04715	-1.43807	1.66	1.83	3.65	1.82	0.77	Cluster_5	sp|O15516|CLOCK_HUMAN Circadian locomoter output cycles protein kaput OS=Homo sapiens GN=CLOCK PE=1 SV=1	N/A	lcl|SeqIndex10199 CDD=87531 ClusterMatch=Q6YGZ4 DomainDesc=PAS_fold._The_PAS_fold_corresponds_to_the_structur... ; Score = 72.5 bits (152), Expect(2) = 1e-24; Identities = 23/65 (35%), Positives = 44	0.7001	scaffold_12	360377	362824	160110	-
-0.331458	0.156689	0.174769	-0.114504	-0.910002	-1.01848	0.644836	2.63358	0.644836	-0.584571	-0.711127	-0.584571	1.75	1.77	3.16	1.94	1.03	Cluster_5	sp|P41224|TEF_RAT Thyrotroph embryonic factor OS=Rattus norvegicus GN=Tef PE=1 SV=3	N/A	lcl|SeqIndex3940 CDD=47665 ClusterMatch=P39572 DomainDesc=basic_region_leucin_zipper;_... ; Score = 98.5 bits (209), Expect(3) = 7e-40; Identities = 41/49 (83%), Positives = 44/49 (89%), Gaps = 0/49	0.5875	scaffold_58	536954	540007	165267	+
-0.30131	0.924358	0.985641	1.10821	0.00510695	-1.71083	0.250241	0.556658	-0.30131	0.740508	-0.30131	-1.95596	2.06	2.09	3.66	2.3	1.29	Cluster_5	sp|A7S710|DRE2_NEMVE Anamorsin homolog OS=Nematostella vectensis GN=v1g167244 PE=3 SV=1	N/A	lcl|SeqIndex7852 CDD=87468 ClusterMatch=Q5EAC7 DomainDesc=Methyltransferase_domain._Members_of_this_family_a... ; Score = 177 bits (381), Expect(4) = 2e-83; Identities = 75/125 (60%), Positives = 10	0.5787	scaffold_84	734295	740551	167244	+
-0.201378	0.402755	1.25861	0.402755	0.251722	-0.956544	0.704822	0.704822	1.25861	-1.00689	-0.9062	-1.91309	1.4	1.55	3.08	1.53	0.81	Cluster_5	sp|Q5ZHN4|XRP2_CHICK Protein XRP2 OS=Gallus gallus GN=RP2 PE=2	N/A	lcl|SeqIndex11089 CDD=47947 ClusterMatch=Q8AVX5 DomainDesc=Domain_in_CAPs_(cyclase-associated_proteins)_and_X... ; Score = 346 bits (749), Expect(4) = 7e-121; Identities = 139/208 (66%), Positives =	0.503	scaffold_169	189036	195057	171129	+
0.54854	0.54854	0.231312	-0.323837	-1.75136	-0.878986	-0.323837	2.45191	0.152005	-0.00660892	-0.482451	-0.165223	1.47	1.49	2.62	1.64	1.04	Cluster_5	sp|Q5R6K8|PP4C_PONAB Serine/threonine-protein phosphatase 4 catalytic subunit OS=Pongo abelii GN=PPP4C PE=2 SV=1	N/A	lcl|SeqIndex9675 CDD=84562 ClusterMatch=Q6IP91 DomainDesc=Calcineurin-like_phosphoesterase._This_family_incl... ; Score = 449 bits (975), Expect(5) = 0.0; Identities = 178/182 (97%), Positives = 180	0.5517	scaffold_1	3046539	3058464	177129	+
-0.884655	1.64141	-0.373047	-0.373047	-0.373047	-1.20441	1.16178	1.60943	0.554242	-0.820704	-0.85268	-0.085268	4.54	4.65	8.16	4.79	3.02	Cluster_5	sp|Q68FL4|SAHH3_MOUSE Putative adenosylhomocysteinase 3 OS=Mus musculus GN=Ahcyl2 PE=1 SV=1	N/A	lcl|SeqIndex13339 CDD=29522 ClusterMatch=Q96HN2 DomainDesc=S-adenosyl-L-homocysteine_hydrolase_(AdoHycase)_ca... ; Score = 93.6 bits (198), Expect(3) = 3e-26; Identities = 37/38 (97%), Positives = 38	0.5265	scaffold_258	44510	55820	192745	+
-1.47283	0.252911	1.6216	0.431436	-1.71087	-0.758732	0.550453	0.431436	1.02652	0.312419	0.193402	-0.877749	2	2.03	3.56	2.23	1.25	Cluster_5	No_hits_found	N/A	?	0.5884	scaffold_18	625738	627003	199942	-
-0.737768	1.63748	0.341892	0.233926	-0.9537	-0.737768	0.773756	0.66579	1.20562	-1.16963	-1.49353	0.233926	5.67	5.74	10.08	6.32	3.99	Cluster_5	sp|A2BGS3|TM116_DANRE Transmembrane protein 116 OS=Danio rerio GN=tmem116 PE=2 SV=1	N/A	?	0.594	scaffold_30	213026	222223	201671	-
0.421413	1.45874	0.421413	0.162082	-1.52357	-0.875242	0.291747	1.5884	-0.0972491	0.0324164	-0.226915	-1.65324	1.81	1.83	3.21	2.01	1.27	Cluster_5	sp|Q8BH16|FBXL2_MOUSE F-box/LRR-repeat protein 2 OS=Mus musculus GN=Fbxl2 PE=2 SV=1	N/A	?	0.6882	scaffold_33	281927	292040	202192	-
-0.457129	0.420558	0.932542	1.59081	-0.0182851	-0.822832	-1.70052	1.37139	-0.0182851	0.274277	-0.310847	-1.26168	1.29	1.32	2.32	1.36	0.59	Cluster_5	No_hits_found	N/A	lcl|SeqIndex18907 ClusterMatch=XP_001628181 GeneCluster=14532 GeneFamily=1134 NumReads=2 ; Score = 104 bits (222), Expect(2) = 4e-35; Identities = 41/77 (53%), Positives = 63/77 (81%), Gaps = 0/77 (	0.5577	scaffold_67	755197	756867	206240	+
-0.30708	2.11591	0.551061	0.298667	-1.16522	-0.609953	0.0967511	0.450103	1.25776	-0.912826	-0.660432	-1.11474	2.42	2.47	4.34	2.55	1.61	Cluster_5	sp|Q60847|COCA1_MOUSE Collagen alpha-1(XII) chain OS=Mus musculus GN=Col12a1 PE=2 SV=3	N/A	lcl|SeqIndex8934 CDD=29244 ClusterMatch=Q60847 DomainDesc=Micronemal_proteins:_The_Toxoplasma_lytic_cycle_be... ; Score = 46.0 bits (94), Expect(3) = 2e-07; Identities = 19/59 (32%), Positives = 33/5	0.7231	scaffold_105	168	7730	209355	-
-1.009	-0.350062	-0.404974	0.857996	-0.597165	-1.06392	-1.33847	1.37966	1.43457	0.912908	0.748172	-0.569709	2.54	2.57	4.59	2.82	1.5	Cluster_5	sp|O94844|RHBT1_HUMAN Rho-related BTB domain-containing protein 1 OS=Homo sapiens GN=RHOBTB1 PE=1 SV=2	N/A	lcl|SeqIndex10105 CDD=58016 ClusterMatch=Q6RUV5 DomainDesc=Rop_subfamily.__The_Rop_(Rho-related_protein_from_... ; Score = 71.2 bits (149), Expect = 6e-13; Identities = 27/53 (50%), Positives = 36/53	0.5022	scaffold_148	338248	341480	212034	-
0.0993242	0.652702	0.737837	0.524999	-0.922296	-1.09257	0.0993242	1.41892	1.46148	-1.09257	-0.411486	-1.47567	1.53	1.56	2.74	1.61	1.02	Cluster_5	sp|Q8NHS1|CLDN2_HUMAN Claudin domain-containing protein 2 OS=Homo sapiens GN=CLDND2 PE=2 SV=1	N/A	lcl|SeqIndex22033 CDD=70523 ClusterMatch=XP_001642058 DomainDesc=Clc-like._This_family_contains_a_number_of_Clc-lik... ; Score = 84.0 bits (177), Expect(3) = 4e-27; Identities = 35/43 (81%), Positive	0.734	scaffold_1	1161000	1163915	231702	-
-0.426701	0.727901	1.0291	0.3765	-2.4347	-0.1757	0.426701	1.1295	0.727901	-0.978901	-0.426701	0.0251	1.75	1.79	3.15	1.85	0.78	Cluster_5	sp|Q99020|ROAA_MOUSE Heterogeneous nuclear ribonucleoprotein A/B OS=Mus musculus GN=Hnrnpab PE=1 SV=1	N/A	lcl|SeqIndex13589 CDD=31068 ClusterMatch=Q99020 DomainDesc=RNA-binding_proteins_(RRM_domain)_[General_functio... ; Score = 129 bits (277), Expect(3) = 5e-38; Identities = 51/57 (89%), Positives = 54	0.5401	scaffold_120	31035	39943	233029	-
-0.904084	0.101784	1.1795	-0.185607	-0.329302	-0.832236	-0.185607	2.47276	0.676566	-0.616693	-0.616693	-0.760389	4.43	4.49	8.03	4.93	2.13	Cluster_5	sp|P54611|VATE_DROME V-type proton ATPase subunit E OS=Drosophila melanogaster GN=Vha26 PE=2 SV=1	N/A	lcl|SeqIndex4559 CDD=30768 ClusterMatch=P54611 DomainDesc=ATPase_involved_in_DNA_repair_[DNA_replication,_re... ; Score = 394 bits (854), Expect = 1e-109; Identities = 183/227 (80%), Positives = 207	0.5524	scaffold_105	328780	334114	237075	-
-0.414995	0.987401	0.0429305	-0.0143102	-0.243273	-1.18774	0.271893	2.56152	0.157412	-0.500856	-0.615337	-1.04464	2.59	2.62	4.69	2.88	1.53	Cluster_5	No_hits_found	N/A	?	0.549	scaffold_5	1753506	1756307	238399	-
0.29782	0.29782	1.82947	0.411275	0.0141819	-0.780005	-1.00691	1.43237	-0.382911	0.411275	-1.00691	-1.51746	5.89	6.03	10.59	6.21	2.63	Cluster_5	No_hits_found	N/A	lcl|SeqIndex21640 ClusterMatch=XP_001640407 GeneCluster=16472 GeneFamily=83734 ; Score = 296 bits (640), Expect(2) = 2e-90; Identities = 121/191 (63%), Positives = 145/191 (75%), Gaps = 0/191 (0%);	0.5374	scaffold_8	2072969	2076511	238822	+
-0.242577	0.649323	0.722832	-0.472903	-1.77155	-0.815942	0.306285	0.306285	2.16359	0.463102	-0.776738	-0.53171	2.5	2.76	4.84	2.73	1.53	Cluster_5	sp|A2AX52|CO6A4_MOUSE Collagen alpha-4(VI) chain OS=Mus musculus GN=Col6a4 PE=1 SV=2	Acropora homologs annotated as "coadhesin"	?	0.6784	scaffold_9	1673478	1696806	238912	+
-1.63948	0.327895	0.371614	0.327895	-0.808808	-1.42088	0.590211	1.28972	1.72691	-0.0218597	-0.284176	-0.459053	1.44	1.47	2.58	1.51	0.85	Cluster_5	sp|Q8TDM6|DLG5_HUMAN Disks large homolog 5 OS=Homo sapiens GN=DLG5 PE=1 SV=4	N/A	lcl|SeqIndex21181 ClusterMatch=XP_001638402 GOMatch=A7RQC8 GOTerms=GO:0005515,GO:0005515 ; Score = 81.3 bits (171), Expect(2) = 1e-21; Identities = 33/56 (58%), Positives = 46/56 (82%), Gaps = 0/56 (	0.5684	scaffold_22	451987	471626	239945	-
-0.264344	0.538242	0.0414033	0.11784	-0.608309	-1.29624	2.02876	1.41727	0.500024	-0.722965	-0.608309	-1.14337	2.03	2.24	3.94	2.22	1.4	Cluster_5	No_hits_found	N/A	lcl|SeqIndex20961 CDD=29849 ClusterMatch=XP_001637261 DomainDesc=Phosphotyrosine-binding_(PTB)_domain;__PTB_domains... ; Score = 128 bits (275), Expect(3) = 9e-62; Identities = 52/82 (63%), Positive	0.5042	scaffold_31	317094	318836	240554	+
-0.721245	0.839482	0.910424	-0.437477	-0.508419	-1.85632	-0.0827658	1.76173	1.05231	-0.579361	-0.650303	0.271945	1.26	1.38	2.43	1.37	0.87	Cluster_5	No_hits_found	N/A	?	0.6083	scaffold_43	840406	841842	241309	-
-0.235575	0.873012	1.31645	0.651295	-0.845297	-1.89845	-0.568151	0.485007	1.37188	-1.12244	0.041572	-0.0692867	1.37	1.38	2.43	1.52	0.86	Cluster_5	sp|Q98930|SORL_CHICK Sortilin-related receptor (Fragment) OS=Gallus gallus GN=SORL1 PE=2 SV=1	N/A	lcl|SeqIndex13077 ClusterMatch=Q92673 GOMatch=A7S315 GOTerms=GO:0016021,GO:0016021 ; Score = 58.3 bits (121), Expect(3) = 4e-25; Identities = 22/35 (62%), Positives = 29/35 (82%), Gaps = 0/35 (0%); F	0.5467	scaffold_65	450158	463058	242499	+
-0.340341	1.3954	0.476478	1.2933	-0.646648	-1.56557	0.323324	1.2933	0.221222	-1.05506	-1.05506	-0.340341	1.17	1.29	2.57	1.28	0.68	Cluster_5	sp|O94827|PKHG5_HUMAN Pleckstrin homology domain-containing family G member 5 OS=Homo sapiens GN=PLEKHG5 PE=2 SV=3	N/A	lcl|SeqIndex61779 GOMatch=A7S9N2 GOTerms=GO:0005089,GO:0005089,GO:0005622,GO:0035023 ; Score = 71.1 bits (152), Expect = 6e-13; Identities = 34/61 (55%), Positives = 41/61 (67%), Gaps = 0/61 (0%); Fr	0.5448	scaffold_98	662681	679046	243788	+
-0.91128	1.4769	0.974127	-0.659892	-0.282811	-1.03697	0.471352	1.85398	0.345658	-0.785586	-0.785586	-0.659892	1.71	1.75	3.07	1.8	0.78	Cluster_5	No_hits_found	N/A	lcl|SeqIndex93899 GeneFamily=87235 NumReads=7 Source=contig25546; Score = 138 bits (299), Expect = 2e-33; Identities = 56/80 (70%), Positives = 67/80 (83%), Gaps = 0/80 (0%); Frame = -3/+1; Score =	0.6679	scaffold_153	310929	312743	245283	+
0.439423	0.999066	0.0787646	0.489169	-0.816664	-1.94839	0.302622	1.50896	0.874701	-1.339	-0.281894	-0.306767	1.6	1.76	3.51	1.74	0.74	Cluster_5	No_hits_found	N/A	lcl|SeqIndex19051 ClusterMatch=XP_001628779 GeneCluster=14624 GeneFamily=93396 ; Score = 94.5 bits (200), Expect = 7e-20; Identities = 37/51 (72%), Positives = 45/51 (88%), Gaps = 0/51 (0%); Frame =	0.5702	scaffold_157	211573	215817	245366	-
0.277358	2.37944	1.09483	-0.13138	-0.773683	-0.481727	0.394141	-0.59851	0.0437934	0.0437934	-1.41599	-0.832074	1.39	1.41	2.51	1.55	0.82	Cluster_5	No_hits_found	N/A	lcl|SeqIndex10557 ClusterMatch=Q7TSV3 GOMatch=A7RVS4 GOTerms=GO:0004221,GO:0004221,GO:0006511,GO:0008270 ; Score = 53.8 bits (111), Expect = 2e-07; Identities = 17/38 (44%), Positives = 23/38 (60%),	0.5015	scaffold_164	311687	314467	245520	+
0.60751	1.58887	-0.654242	0.817802	-1.35522	-1.42531	0.8879	0.537413	0.747705	-0.373853	-0.233658	-1.14492	5.17	5.29	9.29	5.45	2.31	Cluster_5	sp|Q8VC31|CCDC9_MOUSE Coiled-coil domain-containing protein 9 OS=Mus musculus GN=Ccdc9 PE=2 SV=1	N/A	?	0.5001	scaffold_169	133189	135853	245607	-
0.6228	0.0767347	0.708458	0.772701	-0.105287	-1.12247	-1.15459	0.269464	1.63998	-0.0731656	0.365828	-2.00046	1.69	1.73	3.04	1.78	1	Cluster_5	sp|Q8L8W6|RL392_ARATH 60S ribosomal protein L39-2 OS=Arabidopsis thaliana GN=RPL39B PE=2 SV=1	N/A	lcl|SeqIndex4403 CDD=80848 ClusterMatch=P51424 DomainDesc=50S_ribosomal_protein_L39e... ; Score = 126 bits (269), Expect = 1e-29; Identities = 50/52 (96%), Positives = 52/52 (100%), Gaps = 0/52 (0%)	0.5167	scaffold_177	335125	337050	245805	-
0.92844	1.31262	0.224106	0.416197	-0.86441	-1.8889	1.18456	0.92844	-0.224106	-0.992471	-0.352167	-0.672319	4.09	4.14	7.27	4.56	2.56	Cluster_5	No_hits_found	N/A	?	0.5475	scaffold_185	387962	391878	245931	-
-0.622148	0.433619	1.94186	0.207383	-1.15003	-0.546736	-0.69756	0.735266	1.26315	0.433619	-0.69756	-1.30086	4.62	5.09	10.14	5.04	2.68	Cluster_5	No_hits_found	N/A	?	0.8743	scaffold_409	58321	65727	248060	+
-0.617654	1.10938	2.38666	-0.761573	-1.26529	-0.455745	-0.761573	0.65963	0.371792	-0.203886	-0.257856	-0.203886	1.38	1.41	2.48	1.46	0.92	Cluster_5	No_hits_found	N/A	lcl|SeqIndex17791 ClusterMatch=XP_001623239 GeneCluster=13850 GeneFamily=60767 ; Score = 76.2 bits (160), Expect = 3e-14; Identities = 30/62 (48%), Positives = 39/62 (62%), Gaps = 0/62 (0%); Frame =	0.5148	scaffold_426	1596	10377	248136	-
0.92844	1.31262	0.224106	0.416197	-0.86441	-1.8889	1.18456	0.92844	-0.224106	-0.992471	-0.352167	-0.672319	0.805	1.149	3.089	0.042	0.5128	Cluster_5	sp|Q16526|CRY1_HUMAN Cryptochrome-1 OS=Homo sapiens GN=CRY1 PE=1	Nematostella Cryptochrome 2 (Reitzel et al. 2010)	lcl|SeqIndex10302 CDD=83397 ClusterMatch=Q6ZZY0 DomainDesc=deoxyribodipyrimidine_photolyase,_FAD-binding... ; Score = 112 bits (239), Expect(2) = 4e-31; Identities = 43/58 (74%), Positives = 52/58 (	0.5128	scaffold_438	142510	154027	11517	+
